# Supplementary material for: The Adipose Organ Is a Unitary Structure in Mice and Humans
Source: Biomedicines. 2022 Sep 14;10(9):2275. doi: 10.3390/biomedicines10092275 (PMC9496043; doi:10.3390/biomedicines10092275)
Supplement: Supplementary file 1 [file biomedicines-10-02275-s001.zip]

Archive with 26 entries (26 files):
- Figure S1.tif
- Figure S10.tif
- Figure S11.tif
- Figure S12.tif
- Figure S13.tif
- Figure S14.tif
- Figure S15.tif
- Figure S16.tif
- Figure S17.tif
- Figure S18.tif
- Figure S19.tiff
- Figure S2.tif
- Figure S20.tif
- Figure S21.tif
- Figure S3.tif
- Figure S4.tif
- Figure S5.tif
- Figure S6.tif
- Figure S7.tif
- Figure S8.tif
- Figure S9.tif
- Table S1.xlsx
- Table S2.xlsx
- Table S3.xlsx
- Table S4.xlsx
- Video Fat Organ 360íπ.avi
