# Supplementary material for: The Adipose Organ Is a Unitary Structure in Mice and Humans
Source: Biomedicines. 2022 Sep 14;10(9):2275. doi: 10.3390/biomedicines10092275 (PMC9496043; doi:10.3390/biomedicines10092275)
Supplement: Supplementary file 1 [file biomedicines-10-02275-s001.zip › Table S1.xlsx]

## Sheet: Foglio 1 - Supplementary Table 
Supplementary Table S1. Experimental conditions used for C57BL/6 mice adipose tissues analyses
Condition	N	Weight (g)	Total Adipose Tissue Weight (g)	Subcutaneous Adipose Tissue (%)	Visceral Adipose Tissue (%)
Room Temperature	Young (3)	15.34 ± 4.5	1.0 ± 0.2 a	73.1 ± 13.0	26.8 ± 13.0
	Adult (4)	26.5 ± 4.4	2.7 ± 4.4	53.1 ± 3.66	46.8 ± 3.7
	Old (3)	35.5 ± 6.3	5.1 ± 4.0 a	56.6 ± 11.3	42.8 ± 10.6
6°C 10-14 days	Adult (3)	28.0 ± 6.2	3.2 b	36.4 b	63.5 b
	Old (2)	29.0 ± 5.6	2.7 b	31.3 b	68.7 b
Lactation 14-15 days	Adult (3)	37.7 b	6.6 ± 4.2	39.5 b	60.3 b
Diet-induced Obesity	Adult (2)	50.1 ± 5.4	15.8 ± 0.2	53.2 ± 0.8	46.6 ± 0.8
