# Supplementary material for: The Adipose Organ Is a Unitary Structure in Mice and Humans
Source: Biomedicines. 2022 Sep 14;10(9):2275. doi: 10.3390/biomedicines10092275 (PMC9496043; doi:10.3390/biomedicines10092275)
Supplement: Supplementary file 1 [file biomedicines-10-02275-s001.zip › Table S2.xlsx]

## Sheet: Foglio 1
Table S2. Clinical data of cadavers studied in this work
	AGE	HIGHT	WEIGHT	BMI
	Years	m	Kg	Kg/
Asian female (Vicky)*	26	1.60	52	20.3
Asian male (Victor) *	33	1.64	55	20.4
Caucasian female (Carla)*	59	N/A	N/A	N/A
Caucasian male (Carl)*	38	1.80	90	27.8
Caucasian male (case 1 PV)	35	1.68	65	23.0
Caucasian female (case 2 PV)	27	2022-09-11 01:55:00	45	18.7
Caucasian male (case 3 PV)	29	1.72	70	23.7
Caucasian male (case 4 PV)	37	1.85	68	19.9
Caucasian male (case 5 PV)	33	1.65	60	22.0
Caucasian male (case 1 CT)	35	1.78	80	1.78
Caucasian male (case 2 CT)	56	1.68	75	26.6
Caucasian female (case 3 CT)	48	1.63	66	24.8
Caption: Digital cadavers: BMI: body mass index. PV: data from Pavia Author (MM). CT: data from Catania Author (SCa)
