# Supplementary material for: The Adipose Organ Is a Unitary Structure in Mice and Humans
Source: Biomedicines. 2022 Sep 14;10(9):2275. doi: 10.3390/biomedicines10092275 (PMC9496043; doi:10.3390/biomedicines10092275)
Supplement: Supplementary file 1 [file biomedicines-10-02275-s001.zip › Table S3.xlsx]

## Sheet: Foglio 1 - S TAB III. Adipose O
Table S3. Adipose Organ Volume of Asian Female Digital Cadaver
Depot	Volume (mm3)	Volume (m3)		% of Totale Fat
Subcutaneous Fat	18357400.00	0.0183574		83.93
Eyes and Maxilla Fat	521133.00	0.000521133	0.0035137218	2022-09-11 16:07:00
Occipital Fat	37858.80	0.0000378588
Neck and Thorax Fat	1534350.00	0.00153435
Abdomen and Pelvis	1420380.00	0.00142038
Total Fat	21871121.80	0.0218711218		100
