# Supplementary material for: The Adipose Organ Is a Unitary Structure in Mice and Humans
Source: Biomedicines. 2022 Sep 14;10(9):2275. doi: 10.3390/biomedicines10092275 (PMC9496043; doi:10.3390/biomedicines10092275)
Supplement: Supplementary file 1 [file biomedicines-10-02275-s001.zip › Table S4.xlsx]

## Sheet: Foglio 1 - S TAB IV_ Percentage
Table S4: Percentage of UCP1 immunoreactive tissue in biopsy areas of human Adipose Organ.
	Case 1	Case 2	Case 3	Case 4	Case 5
Deep Nuchal	-	-	-	0.4%	-
Pericarotid	7.5%	X	2.7%	-	3.2%
Perisubclavian	6.2%	2.4%	6.5%	-	7.1%
Mediastinal Periaortic	8.5%	X	0.01	1.1%	9.8%
Axillary	3.2%	5.2%	-	-	-
Inter renal	0.18	-	7.4%	0.07	8.2%
Periumbelical	X	X	X	-	-
Gluteal	X	X	X	-	-
